# Supplementary material for: Human Gut–Brain Interaction Chip for Dissecting the Gut-Derived LPS and Butyrate Regulation of the Blood–Brain Barrier
Source: Biosensors (Basel). 2025 Dec 29;16(1):23. doi: 10.3390/bios16010023 (PMC12839142; doi:10.3390/bios16010023)
Supplement: Supplementary file 1 [file biosensors-16-00023-s001.zip]

Archive with 4 entries (4 files):
- Supplementary Figure S1.pdf
- Supplementary Figure S2.pdf
- Supplementary Figure S3.pdf
- Western blot bands and original gels in cell.pdf
